# Supplementary material for: The Genome Sequence of Alpine Megacarpaea delavayi Identifies Species-Specific Whole-Genome Duplication
Source: Front Genet. 2020 Aug 3;11:812. doi: 10.3389/fgene.2020.00812 (PMC7416671; doi:10.3389/fgene.2020.00812)
Supplement: TABLE S1 — Sequencing statistics of the M. delavayi genome. [file Data_Sheet_1.zip]

Archive with 4 entries (4 files):
- Supplementary Table 6.xlsx
- Supplementary Table 7.xlsx
- Supplementary Table 8.xlsx
- Supplementary Tables.DOCX
