# Supplementary material for: The Genome Sequence of Alpine Megacarpaea delavayi Identifies Species-Specific Whole-Genome Duplication
Source: Front Genet. 2020 Aug 3;11:812. doi: 10.3389/fgene.2020.00812 (PMC7416671; doi:10.3389/fgene.2020.00812)
Supplement: TABLE S1 — Sequencing statistics of the M. delavayi genome. [file Data_Sheet_1.zip › Supplementary Table 6.xlsx]

## Sheet: Sheet1
M. delavayi Gene ID	Swiss-Prot Annotation	Gene Description
Mde014662.13	AGL97_ARATH	multicellular organism development；positive regulation of transcription by RNA polymerase II
Mde020813.1	AGL97_ARATH	multicellular organism development；positive regulation of transcription by RNA polymerase II
Mde020674.1	AGL97_ARATH	multicellular organism development；positive regulation of transcription by RNA polymerase II
Mde039344.2	AGL97_ARATH	multicellular organism development；positive regulation of transcription by RNA polymerase II
Mde022806.4	AGL97_ARATH	multicellular organism development；positive regulation of transcription by RNA polymerase II
Mde022806.6	AGL97_ARATH	multicellular organism development；positive regulation of transcription by RNA polymerase II
Mde016702.6	CP1_ARATH	hyperosmotic salinity response
Mde000588.4	POLR1_ARATH	DNA integration；DNA recombination
Mde004812.1	THA2_ARATH	Threonine aldolase involved in threonine degradation to glycine. May play a role in the removal of L-allo-threonine.
Mde007967.1	POLX_TOBAC	DNA integration
Mde008192.1	POLX_TOBAC	DNA integration
Mde013021.4	POLX_TOBAC	DNA integration
Mde013576.1	POLX_TOBAC	DNA integration
Mde161293.1	POLX_TOBAC	DNA integration
Mde081005.3	POLX_TOBAC	DNA integration
Mde161296.1	POLX_TOBAC	DNA integration
Mde016312.5	POLX_TOBAC	DNA integration
Mde008183.5	CB1C_ARATH	The light-harvesting complex (LHC) functions as a light receptor, it captures and delivers excitation energy to photosystems with which it is closely associated. photosynthesis, light harvesting in photosystem I；protein-chromophore linkage；response to light stimulus
Mde054090.1	CB1C_ARATH	The light-harvesting complex (LHC) functions as a light receptor, it captures and delivers excitation energy to photosystems with which it is closely associated. photosynthesis, light harvesting in photosystem I；protein-chromophore linkage；response to light stimulus
Mde005948.5	CB1C_ARATH	The light-harvesting complex (LHC) functions as a light receptor, it captures and delivers excitation energy to photosystems with which it is closely associated. photosynthesis, light harvesting in photosystem I；protein-chromophore linkage；response to light stimulus
Mde002368.26	POLR2_ARATH	DNA integration；DNA recombination
Mde002474.3	POLX_TOBAC	DNA integration
Mde032115.4	POLX_TOBAC	DNA integration
Mde010488.10	POLR2_ARATH	DNA integration；DNA recombination
Mde007914.5	POLR2_ARATH	DNA integration；DNA recombination
Mde010405.2	POLX_TOBAC	DNA integration
Mde012511.1	SP1L5_ARATH	Acts redundantly with SPR1 in maintaining the cortical microtubules organization essential for anisotropic cell growth. cortical microtubule organization
Mde008030.16	CLO_ARATH	Probable component of U5 small nuclear ribonucleoprotein (snRNP) that is required for pre-mRNA splicing. Plays an essential role in female gametogenesis and embryo development. Required for the control of polarized cell growth and cell proliferation during floral organ morphogenesis. embryo development ending in seed dormancy; floral organ development; regulation of embryo sac egg cell differenti…
Mde009881.12	SRM1_ARATH	Transcription activator that coordinates abscisic acid (ABA) biosynthesis and signaling-related genes via binding to the specific promoter motif 5'-(A/T)AACCAT-3'. Represses ABA-mediated salt (e.g. NaCl and KCl) stress tolerance. Regulates leaf shape and promotes vegetative growth. response to salt stress; response to water deprivation and so on.
Mde021976.3	SRM1_ARATH	Transcription activator that coordinates abscisic acid (ABA) biosynthesis and signaling-related genes via binding to the specific promoter motif 5'-(A/T)AACCAT-3'. Represses ABA-mediated salt (e.g. NaCl and KCl) stress tolerance. Regulates leaf shape and promotes vegetative growth. response to salt stress; response to water deprivation and so on.
Mde083880.1	DIV_ANTMA	Involved in the dorsovental asymmetry of flowers. Promotes ventral identity.determination of dorsal/ventral asymmetry; flower development.
Mde001102.7	GSTT3_ARATH	May be involved in the conjugation of reduced glutathione to a wide number of exogenous and endogenous hydrophobic electrophiles and have a detoxification role against certain herbicides. toxin catabolic process.
Mde013822.12	GSTT3_ARATH	May be involved in the conjugation of reduced glutathione to a wide number of exogenous and endogenous hydrophobic electrophiles and have a detoxification role against certain herbicides. toxin catabolic process.
Mde007751.2	GSTT3_ARATH	May be involved in the conjugation of reduced glutathione to a wide number of exogenous and endogenous hydrophobic electrophiles and have a detoxification role against certain herbicides. toxin catabolic process.
Mde018666.4	GSTT3_ARATH	May be involved in the conjugation of reduced glutathione to a wide number of exogenous and endogenous hydrophobic electrophiles and have a detoxification role against certain herbicides. toxin catabolic process.
Mde028324.4	Y4200_ARATH	Uncharacterized protein
Mde028560.4	Y4200_ARATH	Uncharacterized protein
Mde029360.6	Y4200_ARATH	Uncharacterized protein
Mde009846.5	AGL93_ARATH	multicellular organism development; positive regulation of transcription by RNA polymerase II.
Mde015460.10	AGL53_ARATH	Probable transcription factor that may function in the maintenance of the proper function of the central cell in pollen tube attraction. multicellular organism development; positive regulation of transcription by RNA polymerase II.
Mde020130.7	AGL93_ARATH	multicellular organism development; positive regulation of transcription by RNA polymerase II.
Mde003457.1	Y4200_ARATH	Uncharacterized protein
Mde006468.5	Y4200_ARATH	Uncharacterized protein
Mde005644.5	Y4200_ARATH	Uncharacterized protein
Mde017626.2	Y4200_ARATH	Uncharacterized protein
Mde741181.1	Y4200_ARATH	Uncharacterized protein
Mde001190.13	Y4200_ARATH	Uncharacterized protein
Mde004747.6	Y4200_ARATH	Uncharacterized protein
Mde009766.1	Y4200_ARATH	Uncharacterized protein
Mde010644.12	Y4200_ARATH	Uncharacterized protein
Mde029360.3	Y4200_ARATH	Uncharacterized protein
Mde006218.4	CALM_CAPAN	Calmodulin mediates the control of a large number of enzymes, ion channels and other proteins by Ca2+. Among the enzymes to be stimulated by the calmodulin-Ca2+ complex are a number of protein kinases and phosphatases. calcium-mediated signaling
Mde010430.11	CALM_CAPAN	Calmodulin mediates the control of a large number of enzymes, ion channels and other proteins by Ca2+. Among the enzymes to be stimulated by the calmodulin-Ca2+ complex are a number of protein kinases and phosphatases. calcium-mediated signaling
Mde017645.1	CALM_CAPAN	Calmodulin mediates the control of a large number of enzymes, ion channels and other proteins by Ca2+. Among the enzymes to be stimulated by the calmodulin-Ca2+ complex are a number of protein kinases and phosphatases. calcium-mediated signaling
Mde021109.2	CALM_CAPAN	Calmodulin mediates the control of a large number of enzymes, ion channels and other proteins by Ca2+. Among the enzymes to be stimulated by the calmodulin-Ca2+ complex are a number of protein kinases and phosphatases. calcium-mediated signaling
Mde000129.1	GDL79_ARATH	cuticle development; lipid catabolic process.
Mde061937.2	JAL6L_ARATH	The gene has been cloned in cv. Landsberg erecta, but the tissue specificity and the induction have been determined in cv. Columbia
Mde002106.10	DMP1_ARATH	Involved in membrane remodeling including fission during breakdown of the endoplasmic reticulum (ER) and the tonoplast during leaf senescence and in membrane fusion during vacuole biogenesis in roots.
Mde010975.1	DIRL1_ARATH	Putative lipid transfer protein required for systemic acquired resistance (SAR) long distance signaling. May interact with a lipid-derived molecule to promote long distance signaling associated with SAR. Together with AZI1, required for glycerol-3-phosphate- (G3P) and azelaic acid- (AA) induced systemic acquired resistance (SAR). Component of plant systemic immunity involved in priming defenses i…
Mde036673.5	DIRL1_ARATH	Putative lipid transfer protein required for systemic acquired resistance (SAR) long distance signaling. May interact with a lipid-derived molecule to promote long distance signaling associated with SAR. Together with AZI1, required for glycerol-3-phosphate- (G3P) and azelaic acid- (AA) induced systemic acquired resistance (SAR). Component of plant systemic immunity involved in priming defenses i…
Mde109174.2	DIRL1_ARATH	Putative lipid transfer protein required for systemic acquired resistance (SAR) long distance signaling. May interact with a lipid-derived molecule to promote long distance signaling associated with SAR. Together with AZI1, required for glycerol-3-phosphate- (G3P) and azelaic acid- (AA) induced systemic acquired resistance (SAR). Component of plant systemic immunity involved in priming defenses i…
Mde003462.12	ASY2_ARATH	Required for normal meiosis. synaptonemal complex assembly
Mde177305.2	Y3093_ARATH	Uncharacterized protein
Mde009806.2	Y4200_ARATH	Uncharacterized protein
Mde009732.2	Y4200_ARATH	Uncharacterized protein
Mde421934.1	Y3353_ARATH	Uncharacterized protein
Mde238709.1	Y3353_ARATH	Uncharacterized protein
Mde173865.1	Y3353_ARATH	Uncharacterized protein
Mde007497.6	Y3093_ARATH	Uncharacterized protein
Mde012144.5	Y3093_ARATH	Uncharacterized protein
Mde021633.6	ASY2_ARATH	Required for normal meiosis. synaptonemal complex assembly
Mde036311.1	Y3093_ARATH	Uncharacterized protein
Mde096207.1	Y3093_ARATH	Uncharacterized protein
Mde001482.3	POLX_TOBAC	DNA integration
Mde025248.3	POLX_TOBAC	DNA integration
Mde070613.1	POLX_TOBAC	DNA integration
Mde116187.7	POLX_TOBAC	DNA integration
Mde016729.6	POLX_TOBAC	DNA integration
Mde005775.3	Y1920_ARATH	Uncharacterized protein
Mde014194.1	Y1920_ARATH	Uncharacterized protein
Mde020443.6	Y1920_ARATH	Uncharacterized protein
Mde007989.2	Y1920_ARATH	Uncharacterized protein
Mde002313.8	RL151_ARATH	cytoplasmic translation
Mde002606.2	RL151_ARATH	cytoplasmic translation
Mde007327.5	RL151_ARATH	cytoplasmic translation
Mde127236.5	RL151_ARATH	cytoplasmic translation
Mde036256.1	GDL62_ARATH	lipid catabolic process
Mde007893.9	GDL62_ARATH	lipid catabolic process
Mde032496.2	Y4443_ARATH	Probable transposase-like protein
Mde060745.1	Y4443_ARATH	Probable transposase-like protein
Mde020284.1	Y4443_ARATH	Probable transposase-like protein
Mde005534.20	RNHX1_ARATH	Putative ribonuclease H protein
Mde007376.1	RNHX1_ARATH	Putative ribonuclease H protein
Mde020415.2	4CL2_ARATH	Produces CoA thioesters of a variety of hydroxy- and methoxy-substituted cinnamic acids, which are used to synthesize several phenylpropanoid-derived compounds, including anthocyanins, flavonoids, isoflavonoids, coumarins, lignin, suberin and wall-bound phenolics. phenylpropanoid metabolic process.
Mde001478.6	# 0 hits found
Mde002793.10	# 0 hits found
Mde019968.1	# 0 hits found
Mde036334.4	# 0 hits found
Mde002080.3	# 0 hits found
Mde008525.2	# 0 hits found
Mde020173.8	# 0 hits found
Mde005640.5	# 0 hits found
Mde002365.3	# 0 hits found
Mde006083.15	# 0 hits found
Mde017309.3	# 0 hits found
Mde039840.2	# 0 hits found
Mde198287.1	# 0 hits found
Mde212594.1	# 0 hits found
Mde238648.1	# 0 hits found
Mde379214.1	# 0 hits found
Mde002524.6	# 0 hits found
Mde198726.1	# 0 hits found
Mde322941.1	# 0 hits found
Mde003630.4	# 0 hits found
Mde362334.1	# 0 hits found
Mde009256.5	# 0 hits found
Mde024298.3	# 0 hits found
Mde139250.1	# 0 hits found
Mde173631.1	# 0 hits found
Mde188256.1	# 0 hits found
Mde238650.1	# 0 hits found
Mde411438.1	# 0 hits found
Mde353850.1	# 0 hits found
Mde477615.1	# 0 hits found
Mde000229.8	# 0 hits found
Mde004585.1	# 0 hits found
Mde029848.2	# 0 hits found
Mde005141.8	# 0 hits found
Mde379221.1	# 0 hits found
Mde007799.3	# 0 hits found
Mde012801.3	# 0 hits found
Mde032847.9	# 0 hits found
Mde019771.2	# 0 hits found
Mde124279.1	# 0 hits found
Mde353785.1	# 0 hits found
Mde344244.1	# 0 hits found
Mde741196.7	# 0 hits found
Mde341816.1	# 0 hits found
Mde005040.8	# 0 hits found
Mde005912.1	# 0 hits found
Mde029875.1	# 0 hits found
Mde190743.1	# 0 hits found
Mde500293.1	# 0 hits found
Mde736598.1	# 0 hits found
Mde740886.2	# 0 hits found
Mde008161.2	# 0 hits found
Mde040812.1	# 0 hits found
Mde130892.1	# 0 hits found
Mde170307.1	# 0 hits found
Mde201610.1	# 0 hits found
Mde233090.1	# 0 hits found
Mde240524.1	# 0 hits found
Mde339227.1	# 0 hits found
Mde544279.1	# 0 hits found
Mde008744.4	# 0 hits found
Mde015103.2	# 0 hits found
Mde022550.1	# 0 hits found
Mde086584.1	# 0 hits found
Mde071250.1	# 0 hits found
Mde139171.1	# 0 hits found
Mde241663.1	# 0 hits found
Mde241678.1	# 0 hits found
Mde274796.1	# 0 hits found
Mde288482.1	# 0 hits found
Mde000241.7	# 0 hits found
Mde007288.7	# 0 hits found
Mde160630.1	# 0 hits found
Mde010036.6	# 0 hits found
Mde025224.7	# 0 hits found
Mde026508.3	# 0 hits found
Mde156186.1	# 0 hits found
Mde015505.6	# 0 hits found
Mde023517.1	# 0 hits found
Mde016756.2	# 0 hits found
Mde268878.1	# 0 hits found
Mde017742.7	# 0 hits found
Mde742217.1	# 0 hits found
Mde150888.1	# 0 hits found
Mde268880.1	# 0 hits found
Mde171502.1	# 0 hits found
Mde171867.1	# 0 hits found
Mde268873.1	# 0 hits found
Mde269016.1	# 0 hits found
Mde303201.1	# 0 hits found
Mde000832.3	# 0 hits found
Mde015602.2	# 0 hits found
Mde025985.5	# 0 hits found
Mde053739.1	# 0 hits found
Mde267680.1	# 0 hits found
Mde104732.3	# 0 hits found
Mde003773.9	# 0 hits found
Mde006640.2	# 0 hits found
Mde000802.13	# 0 hits found
Mde010830.4	# 0 hits found
Mde017429.1	# 0 hits found
Mde001073.7	# 0 hits found
Mde002016.1	# 0 hits found
Mde038673.1	# 0 hits found
Mde021564.1	# 0 hits found
Mde009502.10	# 0 hits found
Mde234591.1	# 0 hits found
Mde009274.2	# 0 hits found
Mde008352.6	# 0 hits found
Mde000037.2	# 0 hits found
Mde025470.1	# 0 hits found
Mde126402.2	# 0 hits found
Mde005573.1	# 0 hits found
Mde013118.4	# 0 hits found
Mde022850.3	# 0 hits found
Mde023590.4	# 0 hits found
Mde024227.1	# 0 hits found
Mde025193.1	# 0 hits found
Mde114509.1	# 0 hits found
Mde010316.2	# 0 hits found
Mde563230.1	# 0 hits found
Mde020261.1	# 0 hits found
Mde741152.2	# 0 hits found
Mde005893.3	# 0 hits found
Mde012458.4	# 0 hits found
Mde219800.1	# 0 hits found
Mde435842.1	# 0 hits found
Mde002948.15	# 0 hits found
Mde022366.1	# 0 hits found
Mde022631.1	# 0 hits found
Mde037836.2	# 0 hits found
Mde133658.1	# 0 hits found
Mde007190.2	# 0 hits found
Mde124618.1	# 0 hits found
Mde008097.7	# 0 hits found
Mde345240.1	# 0 hits found
Mde187515.2	# 0 hits found
Mde000494.3	# 0 hits found
Mde008322.7	# 0 hits found
Mde008889.2	# 0 hits found
Mde213576.1	# 0 hits found
Mde002688.4	# 0 hits found
Mde006414.1	# 0 hits found
Mde007212.6	# 0 hits found
Mde016750.4	# 0 hits found
Mde031710.2	# 0 hits found
Mde604870.1	# 0 hits found
Mde014432.6	# 0 hits found
Mde007644.8	# 0 hits found
Mde001261.1	# 0 hits found
Mde032100.8	# 0 hits found
Mde001393.5	# 0 hits found
Mde011947.8	# 0 hits found
Mde002031.26	# 0 hits found
Mde003081.6	# 0 hits found
Mde014274.2	# 0 hits found
Mde088958.1	# 0 hits found
Mde000858.2	# 0 hits found
Mde014844.1	# 0 hits found
Mde015035.4	# 0 hits found
Mde016261.6	# 0 hits found
Mde018142.4	# 0 hits found
Mde006532.6	# 0 hits found
Mde002608.1	# 0 hits found
Mde072790.1	# 0 hits found
Mde000342.7	# 0 hits found
Mde736065.1	# 0 hits found
Mde002964.6	# 0 hits found
Mde071861.4	# 0 hits found
Mde314359.1	# 0 hits found
Mde004331.5	# 0 hits found
Mde003907.12	# 0 hits found
Mde040282.2	# 0 hits found
Mde144238.1	# 0 hits found
Mde191911.1	# 0 hits found
Mde250487.1	# 0 hits found
Mde004614.1	# 0 hits found
Mde009881.4	# 0 hits found
Mde024134.1	# 0 hits found
Mde024134.3	# 0 hits found
Mde037898.1	# 0 hits found
Mde004857.9	# 0 hits found
Mde000902.27	# 0 hits found
Mde007137.3	# 0 hits found
Mde009564.11	# 0 hits found
Mde014175.10	# 0 hits found
Mde015587.6	# 0 hits found
Mde024469.3	# 0 hits found
Mde072875.1	# 0 hits found
Mde188315.6	# 0 hits found
Mde000611.1	# 0 hits found
Mde017672.1	# 0 hits found
Mde042663.1	# 0 hits found
Mde006882.1	# 0 hits found
Mde009950.8	# 0 hits found
Mde007385.5	# 0 hits found
Mde033440.1	# 0 hits found
Mde035435.1	# 0 hits found
Mde741173.2	# 0 hits found
Mde004857.12	# 0 hits found
Mde016471.1	# 0 hits found
Mde026556.2	# 0 hits found
Mde056837.1	# 0 hits found
Mde043197.1	# 0 hits found
Mde090810.2	# 0 hits found
Mde038808.1	# 0 hits found
Mde043492.4	# 0 hits found
Mde140614.1	# 0 hits found
Mde162832.1	# 0 hits found
Mde206466.1	# 0 hits found
Mde000611.2	# 0 hits found
Mde008337.1	# 0 hits found
Mde014078.1	# 0 hits found
Mde040023.1	# 0 hits found
Mde041959.8	# 0 hits found
Mde741248.3	# 0 hits found
Mde004347.24	# 0 hits found
Mde531647.1	# 0 hits found
