# Supplementary material for: The Genome Sequence of Alpine Megacarpaea delavayi Identifies Species-Specific Whole-Genome Duplication
Source: Front Genet. 2020 Aug 3;11:812. doi: 10.3389/fgene.2020.00812 (PMC7416671; doi:10.3389/fgene.2020.00812)
Supplement: TABLE S1 — Sequencing statistics of the M. delavayi genome. [file Data_Sheet_1.zip › Supplementary Table 7.xlsx]

## Sheet: Mdel.BP
GO.ID	Term	Annotated	Significant	Expected	Pvalue
1	GO:0015074	DNA integration	93	24	< 1e-30
2	GO:0090304	nucleic acid metabolic process	1577	93	1.1e-14
3	GO:0046686	response to cadmium ion	77	10	8.9e-13
4	GO:0006310	DNA recombination	57	11	2e-10
5	GO:0090501	RNA phosphodiester bond hydrolysis	36	10	7.6e-10
6	GO:0006364	rRNA processing	53	7	2.2e-09
7	GO:0009987	cellular process	7024	260	1.9e-08
8	GO:0090502	RNA phosphodiester bond hydrolysis, endonucleolytic	24	5	4.2e-08
9	GO:1900424	regulation of defense response to bacterium	12	4	1.3e-07
10	GO:0045859	regulation of protein kinase activity	31	5	1.6e-07
11	GO:0009737	response to abscisic acid	121	11	3.2e-07
12	GO:0045132	meiotic chromosome segregation	15	4	3.5e-07
13	GO:0010197	polar nucleus fusion	15	4	3.5e-07
14	GO:0007049	cell cycle	185	11	5.6e-07
15	GO:0007131	reciprocal meiotic recombination	17	4	6e-07
16	GO:0010431	seed maturation	18	4	7.7e-07
17	GO:0006418	tRNA aminoacylation for protein translation	22	4	1.8e-06
18	GO:0009738	abscisic acid-activated signaling pathway	52	5	2.3e-06
19	GO:0006952	defense response	339	16	2.5e-06
20	GO:0016310	phosphorylation	503	21	5.1e-06
21	GO:0044260	cellular macromolecule metabolic process	2898	129	6.3e-06
22	GO:0015995	chlorophyll biosynthetic process	10	3	7.7e-06
23	GO:0050896	response to stimulus	2450	88	1.5e-05
24	GO:0010224	response to UV-B	16	3	3.5e-05
25	GO:0042787	protein ubiquitination involved in ubiquitin-dependent protein catabolic process	16	3	3.5e-05
26	GO:0006468	protein phosphorylation	357	14	4.1e-05
27	GO:0022607	cellular component assembly	199	9	5.4e-05
28	GO:0006563	L-serine metabolic process	20	3	7.1e-05
29	GO:0010090	trichome morphogenesis	22	3	9.5e-05
30	GO:0031349	positive regulation of defense response	24	3	0.00012
31	GO:0010468	regulation of gene expression	785	15	0.00015
32	GO:0044707	single-multicellular organism process	937	33	0.00016
33	GO:0006397	mRNA processing	121	5	0.00016
34	GO:0007169	transmembrane receptor protein tyrosine kinase signaling pathway	35	3	0.00039
35	GO:0031328	positive regulation of cellular biosynthetic process	73	3	0.00045
36	GO:0044272	sulfur compound biosynthetic process	39	3	0.00054
37	GO:0018208	peptidyl-proline modification	25	3	0.00057
38	GO:0009735	response to cytokinin	42	3	0.00067
39	GO:0051304	chromosome separation	10	2	0.00072
40	GO:0050794	regulation of cellular process	1638	45	0.00079
41	GO:0006637	acyl-CoA metabolic process	11	2	0.00087
42	GO:1903830	magnesium ion transmembrane transport	11	2	0.00087
43	GO:0032508	DNA duplex unwinding	13	2	0.00123
44	GO:0015031	protein transport	244	8	0.00135
45	GO:0006575	cellular modified amino acid metabolic process	46	4	0.00142
46	GO:0006511	ubiquitin-dependent protein catabolic process	104	7	0.00143
47	GO:2000243	positive regulation of reproductive process	14	2	0.00143
48	GO:0048582	positive regulation of post-embryonic development	14	2	0.00143
49	GO:0034614	cellular response to reactive oxygen species	14	2	0.00143
50	GO:0008283	cell proliferation	16	2	0.00188
51	GO:0009555	pollen development	82	5	0.00195
52	GO:0009409	response to cold	62	3	0.00207
53	GO:0048235	pollen sperm cell differentiation	17	2	0.00213
54	GO:0006904	vesicle docking involved in exocytosis	18	2	0.00238
55	GO:0006306	DNA methylation	18	2	0.00238
56	GO:0009834	plant-type secondary cell wall biogenesis	19	2	0.00266
57	GO:0006281	DNA repair	106	5	0.00313
58	GO:0000226	microtubule cytoskeleton organization	35	3	0.00323
59	GO:0065007	biological regulation	2228	69	0.00342
60	GO:0018193	peptidyl-amino acid modification	91	7	0.00348
61	GO:0000741	karyogamy	16	5	0.004
62	GO:0034050	host programmed cell death induced by symbiont	20	2	0.00403
63	GO:0005982	starch metabolic process	80	3	0.00427
64	GO:0006914	autophagy	25	2	0.00459
65	GO:0009069	serine family amino acid metabolic process	303	9	0.00462
66	GO:0044262	cellular carbohydrate metabolic process	250	7	0.00486
67	GO:0006355	regulation of transcription, DNA-templated	618	9	0.0051
68	GO:1901605	alpha-amino acid metabolic process	567	17	0.00527
69	GO:0051707	response to other organism	252	13	0.00545
70	GO:0090305	nucleic acid phosphodiester bond hydrolysis	66	12	0.00625
71	GO:0048316	seed development	193	9	0.00636
72	GO:0051252	regulation of RNA metabolic process	657	11	0.00721
73	GO:0009451	RNA modification	97	3	0.00728
74	GO:0006508	proteolysis	319	11	0.00776
75	GO:0043039	tRNA aminoacylation	24	5	0.00798
76	GO:0006090	pyruvate metabolic process	34	2	0.00838
77	GO:0009751	response to salicylic acid	34	2	0.00838
78	GO:0042254	ribosome biogenesis	177	11	0.00857
79	GO:0051276	chromosome organization	177	7	0.00916
80	GO:0044765	single-organism transport	423	12	0.00947
81	GO:0045454	cell redox homeostasis	38	2	0.01039
82	GO:0031325	positive regulation of cellular metabolic process	100	4	0.01199
83	GO:0035821	modification of morphology or physiology of other organism	13	2	0.01204
84	GO:0009108	coenzyme biosynthetic process	58	3	0.01253
85	GO:0010035	response to inorganic substance	222	15	0.01352
86	GO:0006413	translational initiation	45	2	0.01436
87	GO:0043412	macromolecule modification	921	33	0.01489
88	GO:0044700	single organism signaling	580	16	0.01554
89	GO:0080167	response to karrikin	47	2	0.0156
90	GO:0007127	meiosis I	21	5	0.0159
91	GO:0098662	inorganic cation transmembrane transport	88	5	0.01665
92	GO:0040008	regulation of growth	50	2	0.01754
93	GO:0010033	response to organic substance	555	23	0.01847
94	GO:0048364	root development	138	3	0.01875
95	GO:0002682	regulation of immune system process	35	2	0.01998
96	GO:0010557	positive regulation of macromolecule biosynthetic process	70	2	0.01999
97	GO:1901576	organic substance biosynthetic process	1795	35	0.02035
98	GO:0043170	macromolecule metabolic process	3222	148	0.02072
99	GO:0009793	embryo development ending in seed dormancy	145	3	0.02134
100	GO:0070838	divalent metal ion transport	55	5	0.02376
101	GO:0006873	cellular ion homeostasis	29	3	0.02387
102	GO:0000377	RNA splicing, via transesterification reactions with bulged adenosine as nucleophile	60	2	0.02394
103	GO:0010628	positive regulation of gene expression	70	2	0.02394
104	GO:0051173	positive regulation of nitrogen compound metabolic process	79	2	0.02394
105	GO:0042742	defense response to bacterium	77	6	0.0281
106	GO:0006470	protein dephosphorylation	65	2	0.02862
107	GO:0006464	cellular protein modification process	786	27	0.02948
108	GO:0009414	response to water deprivation	68	2	0.0311
109	GO:0051171	regulation of nitrogen compound metabolic process	772	13	0.03114
110	GO:0042401	cellular biogenic amine biosynthetic process	19	2	0.03178
111	GO:0007165	signal transduction	576	15	0.03318
112	GO:0071555	cell wall organization	110	3	0.03353
113	GO:0032989	cellular component morphogenesis	105	5	0.03544
114	GO:0045229	external encapsulating structure organization	119	4	0.03553
115	GO:0006875	cellular metal ion homeostasis	19	2	0.03568
116	GO:1902589	single-organism organelle organization	90	3	0.03794
117	GO:0009644	response to high light intensity	10	1	0.03966
118	GO:0006606	protein import into nucleus	10	1	0.03966
119	GO:0010109	regulation of photosynthesis	10	1	0.03966
120	GO:0006109	regulation of carbohydrate metabolic process	10	1	0.03966
121	GO:0071897	DNA biosynthetic process	10	1	0.03966
122	GO:0051817	modification of morphology or physiology of other organism involved in symbiotic interaction	10	1	0.03966
123	GO:0031627	telomeric loop formation	10	1	0.03966
124	GO:2000377	regulation of reactive oxygen species metabolic process	10	1	0.03966
125	GO:0016246	RNA interference	10	1	0.03966
126	GO:0002229	defense response to oomycetes	10	1	0.03966
127	GO:0016482	cytosolic transport	10	1	0.03966
128	GO:0046916	cellular transition metal ion homeostasis	10	1	0.03966
129	GO:0007186	G-protein coupled receptor signaling pathway	10	1	0.03966
130	GO:0006810	transport	1228	29	0.04103
131	GO:0005985	sucrose metabolic process	80	2	0.04181
132	GO:0030154	cell differentiation	191	12	0.04274
133	GO:0065004	protein-DNA complex assembly	24	2	0.04343
134	GO:0034976	response to endoplasmic reticulum stress	11	1	0.04354
135	GO:0000162	tryptophan biosynthetic process	11	1	0.04354
136	GO:0031329	regulation of cellular catabolic process	11	1	0.04354
137	GO:0043241	protein complex disassembly	11	1	0.04354
138	GO:0009099	valine biosynthetic process	11	1	0.04354
139	GO:0019216	regulation of lipid metabolic process	11	1	0.04354
140	GO:0044763	single-organism cellular process	2635	80	0.04724
141	GO:0043067	regulation of programmed cell death	12	1	0.0474
142	GO:0006626	protein targeting to mitochondrion	12	1	0.0474
143	GO:1990542	mitochondrial transmembrane transport	12	1	0.0474
144	GO:0071472	cellular response to salt stress	12	1	0.0474
145	GO:0051701	interaction with host	12	1	0.0474
146	GO:0042274	ribosomal small subunit biogenesis	12	1	0.0474
147	GO:0006289	nucleotide-excision repair	12	1	0.0474
148	GO:0045491	xylan metabolic process	12	1	0.0474

## Sheet: Goenrichment
GO.ID	Term	Annotated	Significant	Expected	Pvalue
9	GO:1900424	regulation of defense response to bacterium	12	4	1.3e-07
11	GO:0009737	response to abscisic acid	121	11	3.2e-07
19	GO:0006952	defense response	339	16	2.5e-06
23	GO:0050896	response to stimulus	2450	88	1.5e-05
24	GO:0010224	response to UV-B	16	3	3.5e-05
30	GO:0031349	positive regulation of defense response	24	3	0.00012
38	GO:0009735	response to cytokinin	42	3	0.00067
43	GO:0032508	DNA duplex unwinding	13	2	0.00123
52	GO:0009409	response to cold	62	3	0.00207
57	GO:0006281	DNA repair	106	5	0.00313
69	GO:0051707	response to other organism	252	13	0.00545
82	GO:0031325	positive regulation of cellular metabolic process	24	3	0.00012
93	GO:0010033	response to organic substance	555	23	0.01847
105	GO:0042742	defense response to bacterium	77	6	0.0281
108	GO:0009414	response to water deprivation	68	2	0.0311
111	GO:0007165	signal transduction	576	15	0.03318
117	GO:0009644	response to high light intensity	10	1	0.03966
119	GO:0010109	regulation of photosynthesis	10	1	0.03966
130	GO:0006810	transport	1228	29	0.04103
144	GO:0071472	cellular response to salt stress	12	1	0.0474
