# Supplementary material for: The Genome Sequence of Alpine Megacarpaea delavayi Identifies Species-Specific Whole-Genome Duplication
Source: Front Genet. 2020 Aug 3;11:812. doi: 10.3389/fgene.2020.00812 (PMC7416671; doi:10.3389/fgene.2020.00812)
Supplement: TABLE S1 — Sequencing statistics of the M. delavayi genome. [file Data_Sheet_1.zip › Supplementary Table 8.xlsx]

## Sheet: kaks_use
M. delavayi Gene ID	A. thaliana Gene ID	Ka	Ks	Ka/Ks	Gene Description
Mde011117.1	AT1G64405	1.88053	0.0875022	21.4913	# 0 hits found
Mde003529.8	AT4G26300	1.56308	0.100527	15.5489	EMB1027.Forms part of a macromolecular complex that catalyzes the attachment of specific amino acids to cognate tRNAs during protein synthesis.
Mde004524.30	AT1G14990	2.34158	0.188624	12.414	# 0 hits found
Mde020871.12	AT5G58440	1.0254	0.0981035	10.4523	SNX2B.Plays a role in vesicular protein sorting. Acts at the crossroads between the secretory and endocytic pathways. Is involved in the endosome to vacuole protein transport and, as component of the membrane-associated retromer complex, is also involved in endosome-to-Golgi retrograde transport.
Mde035324.1	AT4G36390	1.52315	0.148325	10.269	CDK5RAP1-like protein.Potential regulator of CDK5 activity.
Mde003533.3	AT1G09000	0.563082	0.0701445	8.02746	ANP1.May be involved in an oxidative stress-mediated signaling cascade that phosphorylates downstream MAP kinases MPK3 and MPK6. May suppress auxin signaling that promotes cell cycle. Functionally redundant to ANP2 and ANP3 in the positive regulation of cytokinesis.
Mde010146.1	AT1G32490	0.406576	0.0520534	7.81075	MEE29.May be involved in pre-mRNA splicing.
Mde011463.6	AT1G17070	1.23546	0.160842	7.68121	STIPL1.Involved in pre-mRNA splicing, specifically in spliceosome disassembly during late-stage splicing events (By similarity). Involved in snRNPs recycling . Required for efficient splicing of genes that act within the plant circadian clock . Part of a transcription elongation checkpoint at alternative exons . Required for correct expression and splicing of DOG1, a regulator of seed dormancy . …
Mde000479.6	AT5G16890	4.65285	0.630813	7.37595	CSLD2.Thought to be a Golgi-localized beta-glycan synthase that polymerize the backbones of noncellulosic polysaccharides (hemicelluloses) of plant cell wall.cellulose biosynthetic process;cell wall organization;plant-type primary cell wall biogenesis;response to cold;root hair elongation.
Mde012780.13	AT2G35450	0.320583	0.0434904	7.37134	# 0 hits found
Mde008514.14	AT5G18710	2.21605	0.302806	7.31837	# 0 hits found
Mde020304.2	AT1G18835	0.667736	0.0921538	7.2459	IQD31.
Mde014008.1	AT4G29860	0.703472	0.102526	6.86141	DSE1.Cell cycle checkpoint regulator that monitors and responds to DNA damage such as DNA cross-links, and triggers the halt of the cell cycle progression in the presence of DNA cross-linking agents. Mediates the active process of aluminum- (Al) dependent root growth inhibition and thus is required for response to Al toxicity.cellular response to DNA damage stimulus;DNA integrity checkpoint;regul…
Mde002529.7	AT5G45460	4.32265	0.643726	6.71505	# 0 hits found
Mde008279.21	AT1G61210	0.9217	0.148791	6.19459	Katanin p80 WD40 repeat-containing subunit B1 homolog.May participate in a complex which severs microtubules in an ATP-dependent manner. This activity may promote rapid reorganization of cellular microtubule arrays.
Mde008128.3	AT2G39950	0.864667	0.140894	6.13699	# 0 hits found
Mde009368.10	AT4G17540	1.28049	0.213745	5.99075	# 0 hits found
Mde007212.4	AT2G33435	0.434732	0.0759536	5.72366	# 0 hits found
Mde001195.5	AT4G01245	1.17681	0.206472	5.69961	# 0 hits found
Mde012017.6	AT2G29710	1.0537	0.188842	5.57981	UGT71D1.Possesses quercetin 3-O-glucosyltransferase activity in vitro.
Mde741134.14	AT5G13320	2.03104	0.371308	5.46995	GH3.17.Catalyzes the synthesis of indole-3-acetic acid (IAA)-amino acid conjugates, providing a mechanism for the plant to cope with the presence of excess auxin. Strongly reactive with Glu, Gln, Trp, Asp, Ala, Leu, Phe, Gly, Tyr, Met, Ile and Val. Appears to favor Glu over Asp while the other GH3 favor Asp over Glu. Little or no product formation with His, Ser, Thr, Arg, Lys, or Cys. Also active…
Mde010347.5	AT5G57670	0.240611	0.0453139	5.30988	Probable receptor-like serine/threonine-protein kinase .protein phosphorylation.
Mde014787.9	AT5G17160	1.67573	0.320361	5.23075	# 0 hits found
Mde015329.10	AT2G44640	1.23112	0.236365	5.20855	# 0 hits found
Mde013263.10	AT3G08943	0.642487	0.123695	5.19412	KPNB1.Acts as negative effector of drought tolerance. Involved in the regulation of stomatal closure and in the abscisic acid (ABA)-mediated pathway that lead to drought tolerance. Does not directly mediate nuclear import of ABI1 and ABI2 which are key regulators of the ABA signaling pathway. May be involved in nuclear translocation of other type 2C protein phosphatases that mediate ABA signaling.
Mde004668.57	AT1G12210	0.809029	0.156794	5.15983	RPS5.Disease resistance (R) protein that specifically recognizes the avrPphB type III effector avirulence protein from Pseudomonas syringae. Also confers resistance against Hyaloperonospora parasitica (downy mildew). Resistance proteins guard the plant against pathogens that contain an appropriate avirulence protein via an indirect interaction with this avirulence protein. That triggers a defense…
Mde003076.7	AT4G29050	0.468738	0.0935974	5.00803	LECRK59.defense response.
Mde008030.1	AT3G07250	0.529953	0.107722	4.91962	AFP3.Acts as a negative regulator of abscisic acid (ABA) response and stress responses.
Mde003336.2	AT3G62130	0.537768	0.113723	4.72874	LCD.Catalyzes the production of hydrogen sulfide (H2S) from cysteine. Is mainly responsible for the degradation of cysteine to generate H2S, a regulator of stomatal movement and closure.
Mde015460.3	AT4G33140	1.51799	0.321184	4.72625	# 0 hits found
Mde005272.12	AT3G11820	0.803363	0.176219	4.55888	SYP121.Vesicle trafficking protein that functions in the secretory pathway.defense response;intracellular protein transport;protein targeting to membrane;response to abscisic acid;vesicle-mediated transport.
Mde015471.5	AT5G17890	0.721464	0.158732	4.54517	DAR4.NB-LRR receptor-like protein that modulates growth, cell death and freezing tolerance in a temperature-dependent manner. May be involved in defense responses.defense response;response to cold.
Mde009924.22	AT2G47850	0.59754	0.132026	4.52592	Zinc finger CCCH domain-containing protein 32.
Mde003442.4	AT5G13960	0.784327	0.174124	4.50443	SUVH4.Histone methyltransferase. Methylates 'Lys-9' of histone H3. H3 'Lys-9' methylation represents a specific tag for epigenetic transcriptional repression. The silencing mechanism via DNA CpNpG methylation requires the targeting of chromomethylase CMT3 to methylated histones, probably through an interaction with an HP1-like adapter. By its function, KYP is directly required for the maintenance…
Mde010321.4	AT5G62570	0.733463	0.171645	4.27313	CBP60A.Transcription activator that binds DNA in a sequence-specific manner, likely 5'-GAAATTTTGG-3', to promote the expression of target genes.negative regulation of defense response to bacterium, incompatible interaction.
Mde011223.10	AT4G31050	0.748897	0.177862	4.21054	LIP2P2.Catalyzes the transfer of endogenously produced octanoic acid from octanoyl-acyl-carrier-protein onto the lipoyl domains of lipoate-dependent enzymes. Lipoyl-ACP can also act as a substrate although octanoyl-ACP is likely to be the physiological substrate (By similarity). Together with LIP1P is essential for de novo plastidial protein lipoylation during seed development. Acts redundantly w…
Mde004306.22	AT3G59430	0.458686	0.112094	4.09197	# 0 hits found
Mde028689.1	AT3G54760	1.71535	0.42	4.08417	# 0 hits found
Mde012179.7	AT5G21120	0.358467	0.0885569	4.04788	EIL2.Probable transcription factor acting as a positive regulator in the ethylene response pathway. Could bind the primary ethylene response element present in the ETHYLENE-RESPONSE-FACTOR1 promoter.ethylene-activated signaling pathway.
Mde028850.1	AT3G61350	0.445973	0.111661	3.994	SKIP4.This protein is involved in the pathway protein ubiquitination, which is part of Protein modification.protein ubiquitination;response to cold
Mde001523.8	AT1G03103	0.877825	0.219932	3.99135	NAA20.Catalytic subunit of the NatB N-alpha-acetyltransferase complex. Involved in plant immunity through the regulation of SNC1 stability.
Mde005147.7	AT1G49130	2.51637	0.638574	3.94061	COL8.regulation of transcription, DNA-templated.
Mde021784.7	AT1G21670	0.561097	0.142864	3.9275	# 0 hits found
Mde012626.4	AT4G24900	0.485217	0.129374	3.75049	TTL.Key regulator for endosperm and embryo nuclear divisions.
Mde010961.3	AT2G02230	0.850748	0.227565	3.73848	PP2B10.Component of SCF(ASK-cullin-F-box) E3 ubiquitin ligase complexes, which may mediate the ubiquitination and subsequent proteasomal degradation of target proteins.
Mde006440.5	AT4G24690	0.90361	0.250765	3.60341	NBR1.Autophagic substrate degraded in the vacuole by non-selective autophagy. Requires ATG8 protein expression to be recognized as an autophagic substrate.Acts probably as a receptor for autophagosomal degradation of ubiquitinated proteins. Targets ubiquitinated protein aggregates derived from denatured or damaged non-native proteins generated under stress conditions.Functions additively with the…
Mde007534.3	AT5G53635	0.366302	0.106184	3.44969	Putative FBD-associated F-box protein .
Mde006634.1	AT5G46350	0.218481	0.0634041	3.44585	WRKY8.Transcription factor.Functions as positive regulator of salt stress response.Functions antagonistically with VQ9 to regulate sodium and potassium homeostasis under salt stress by regulating the expression of downstream SOS (SALT OVERLY SENSITIVE) stress-responsive genes. Functions as negative regulator of basal resistance to the bacterial pathogen P. syringae and as positive regulator of re…
Mde008585.27	AT4G35110	1.88456	0.560815	3.3604	# 0 hits found
Mde004253.6	AT1G28240	0.546899	0.166504	3.2846	# 0 hits found
Mde004544.8	AT5G55860	0.470016	0.144931	3.24302	WEB family protein.cellular response to mechanical stimulus.
Mde002022.8	AT5G43600	0.391488	0.124257	3.15062	UAH.Involved in the catabolism of purine nucleotides. Can use (S)-ureidoglycolate as substrate, but not (R)-ureidoglycolate or allantoate. The sequential activity of AAH, UGLYAH and UAH allows a complete purine breakdown without the intermediate generation of urea.
Mde009502.2	AT1G76440	1.30893	0.417869	3.13239	IDM3.Acts as an anti-silencing factor that prevents DNA hypermethylation and gene repression.
Mde012102.6	AT5G11410	0.311325	0.0996361	3.12462	Putative inactive serine/threonine-protein kinase.Could be the product of a pseudogene.
Mde013735.6	AT1G72840	1.40406	0.45587	3.07997	TAO1.TIR-NB-LRR receptor-like protein that contributes to disease resistance induced by the Pseudomonas syringae type III effector AvrB. Acts additively with RPM1 to generate a full disease resistance response to P.syringae expressing this type III effector.defense response to bacterium, incompatible interaction.signal transduction.
Mde000854.5	AT3G18160	0.256948	0.0836216	3.07275	PEX3-1.Involved in morphology determination of peroxisomes, but not in import of peroxisomal matrix proteins. May act as a docking factor for PEX19 and be necessary for the import of peroxisomal membrane proteins in the peroxisomes.
Mde016383.1	AT1G15350	1.96675	0.652091	3.01606	# 0 hits found
Mde004668.24	AT1G12780	1.05121	0.350071	3.00284	UGE1.Catalyzes the interconversion between UDP-glucose and UDP-galactose and the interconversion between UDP-arabinose and UDP-xylose. Plays a role in D-galactose detoxification.
Mde012023.18	AT4G27910	0.365905	0.122602	2.98449	ATX4.Histone methyltransferase.
Mde001878.7	AT2G44970	0.509236	0.170664	2.98385	# 0 hits found
Mde101433.1	AT3G44830	0.461506	0.160379	2.87759	PDAT2.glycerol metabolic process;lipid metabolic process.
Mde000511.15	AT1G25350	0.374519	0.130609	2.86748	OVA9.glutaminyl-tRNA aminoacylation.
Mde000060.8	AT3G47870	0.427307	0.14997	2.84929	LBD27.microsporogenesis;pollen development;regulation of asymmetric cell division.
Mde014787.9	AT3G03130	0.628187	0.220541	2.8484	# 0 hits found
Mde003662.8	AT4G13750	0.316138	0.111625	2.83215	# 0 hits found
Mde009763.5	AT3G26370	0.445946	0.157551	2.83048	PAGR.Glycosyltransferase involved in the biosynthesis of pectic type-II arabinogalactans.
Mde006272.3	AT2G19350	0.288389	0.103405	2.78894	TS1.Catalyzes the gamma-elimination of phosphate from L-phosphohomoserine and the beta-addition of water to produce L-threonine.
Mde015911.12	AT5G63840	0.714891	0.258408	2.76652	PSL5.Cleaves sequentially the 2 innermost alpha-1,3-linked glucose residues from the Glc2Man9GlcNAc2 oligosaccharide precursor of immature glycoproteins (By similarity). Essential for stable accumulation of the receptor EFR that determines the specific perception of bacterial elongation factor Tu (EF-Tu), a potent elicitor of the defense response to pathogen-associated molecular patterns (PAMPs).…
Mde000676.4	AT3G59150	1.02969	0.375754	2.74032	F-box/LRR-repeat protein.
Mde008917.5	AT2G34780	0.268676	0.0999039	2.68934	# 0 hits found
Mde007145.10	AT2G43320	0.796143	0.3039	2.61975	# 0 hits found
Mde009135.6	AT3G17800	0.429752	0.164744	2.6086	UV-B-induced protein.response to ozone;response to UV-B;response to wounding.
Mde004837.4	AT2G27775	0.42559	0.16357	2.60189	# 0 hits found
Mde002826.2	AT1G79150	0.279464	0.107967	2.58842	# 0 hits found
Mde008279.20	AT1G11145	0.916984	0.357743	2.56325	# 0 hits found
Mde014175.2	AT5G24750	0.521441	0.206893	2.52035	# 0 hits found
Mde003872.20	AT2G37890	0.77442	0.308861	2.50734	slc25a25a.Calcium-dependent mitochondrial solute carrier.ATP transmembrane transporter activity.
Mde003240.2	AT5G63680	0.402341	0.161819	2.48637	Pyruvate kinase, cytosolic isozyme.glycolytic process.
Mde003197.7	AT5G23610	0.375979	0.152569	2.46431	PDR2.Mediates manganese transport into the endoplasmic reticulum. The ATPase activity is required for cellular manganese homeostasis (By similarity). Plays an important role in pollen and root development through its impact on protein secretion and transport processes. Functions together with LPR1 and LPR2 in a common pathway that adjusts root meristem activity to phosphate availability. Under ph…
Mde006375.3	AT5G16400	0.521418	0.212462	2.45417	PPC6-1.metal ion binding.
Mde005272.8	AT3G11860	0.621728	0.255099	2.4372	# 0 hits found
Mde008279.21	AT1G11160	0.275417	0.113491	2.42678	Katanin p80 WD40 repeat-containing subunit B1 homolog.May participate in a complex which severs microtubules in an ATP-dependent manner. This activity may promote rapid reorganization of cellular microtubule arrays (By similarity).
Mde007212.7	AT2G33440	0.326059	0.134393	2.42617	# 0 hits found
Mde005535.22	AT3G59760	0.713524	0.29601	2.41047	OASB.Acts as a major cysteine synthase.pollen tube growth;response to cadmium ion.
Mde016592.6	AT1G72960	0.202309	0.0843166	2.3994	Protein ROOT HAIR DEFECTIVE 3 homolog 1.Probable GTP-binding protein that may be involved in cell development.
Mde016263.1	AT3G03530	2.22606	0.930179	2.39315	ATL51.This protein is involved in the pathway protein ubiquitination, which is part of Protein modification.
Mde006970.4	AT5G44190	0.317452	0.13335	2.3806	GLK2.Plants overexpressing GLK2 have a delay in flowering under long days.negative regulation of flower development;regulation of chlorophyll biosynthetic process.
Mde059682.8	AT1G50520	1.91882	0.807745	2.37552	CYP705A20.oxidoreductase activity, acting on paired donors, with incorporation or reduction of molecular oxygen, NAD(P)H as one donor, and incorporation of one atom of oxygen.
Mde004195.1	AT1G75020	0.126679	0.0533977	2.37237	LPAT4.May convert lysophosphatidic acid (LPA) into phosphatidic acid by incorporating acyl moiety at the 2 position (By similarity). Has no activity when expressed in bacteria or yeast.
Mde016981.4	AT5G08335	0.427232	0.180443	2.36768	ICMTB.Catalyzes the post-translational methylation of isoprenylated C-terminal cysteine residues, resulting in the modulation of the function of prenylated proteins. Involved in negative regulation of abscisic acid signaling. Carboxyl methylation is a reversible and potentially regulated step in the post-translational modification of prenylated proteins.flower development;negative regulation of a…
Mde004668.51	AT1G12280	2.16318	0.927762	2.33161	CML13.Potential calcium sensor.calcium ion binding.
Mde741240.2	AT5G04250	0.138996	0.0598207	2.32354	# 0 hits found
Mde006429.12	AT2G17043	0.585251	0.252434	2.31843	# 0 hits found
Mde009256.12	AT4G25260	0.279905	0.121873	2.2967	PCMP-E53.PCMP-E53;RNA splicing.
Mde007708.8	AT5G66140	0.321552	0.140377	2.29063	PAD1.The proteasome is a multicatalytic proteinase complex which is characterized by its ability to cleave peptides with Arg, Phe, Tyr, Leu, and Glu adjacent to the leaving group at neutral or slightly basic pH. The proteasome has an ATP-dependent proteolytic activity. Mediates the association of the SCF(TIR1) E3 ubiquitin ligase complex with the proteasome.
Mde741238.12	AT5G09320	0.196644	0.0860592	2.28499	THA8.Essential protein required during embryogenesis.Promotes the biogenesis of chloroplast thylakoid membranes.
Mde007264.7	AT4G36680	2.13834	0.940022	2.27478	U2AF65A.Necessary for the splicing of pre-mRNA.defense response to bacterium;mRNA splicing, via spliceosome.
Mde740956.22	AT4G02970	0.937651	0.413278	2.26882	7SL2.Controls phase transition from the vegetative to the reproductive state. Involved in the maintenance of the shoot apical meristem (SAM) thus preventing inflorescence meristem (IM) formation and subsequent inflorescence stem development during flowering. Regulates leaf and organ morphology.Controls phase transition from the vegetative to the reproductive state. Involved in the maintenance of …
Mde000162.18	AT5G10680	0.513828	0.229204	2.24179	AHK5.Functions as a histidine kinase and transmits the stress signal to a downstream MAPK cascade. This protein undergoes an ATP-dependent autophosphorylation at a conserved histidine residue in the kinase core, and a phosphoryl group is then transferred to a conserved aspartate residue in the receiver domain. Negative regulator of the ETR1-dependent abscisic acid (ABA) and ethylene signaling pat…
Mde000086.7	AT5G03540	0.434144	0.193664	2.24174	EXO70A1.Component of the exocyst complex involved in the docking of exocytic vesicles with fusion sites on the plasma membrane during regulated or polarized secretion. Involved in polarized cell growth and organ morphogenesis. Involved in polarized cell growth and organ morphogenesis. During cytokinesis, involved in cell plate initiation, cell plate maturation and formation of new primary cell wa…
Mde070194.7	AT3G11930	0.181921	0.0816021	2.22937	Universal stress protein A-like protein.
Mde010882.1	AT4G33280	0.241996	0.109619	2.2076	Probable disease resistance protein.defense response to bacterium.
Mde001337.2	AT2G35800	0.0792162	0.0360881	2.19508	# 0 hits found
Mde039788.5	AT5G61060	0.214677	0.0990448	2.16747	HDA5.Responsible for the deacetylation of lysine residues on the N-terminal part of the core histones (H2A, H2B, H3 and H4). Histone deacetylation gives a tag for epigenetic repression and plays an important role in transcriptional regulation, cell cycle progression and developmental events. Histone deacetylases act via the formation of large multiprotein complexes (By similarity).
Mde007507.2	AT5G57840	0.292081	0.14012	2.0845	HCT1.Hydroxycinnamoyl transferase that catalyzes the transfer of an acyl from p-coumaryol-CoA to various acyl acceptors. Can use feruloyl-CoA and caffeoyl-CoA as acyl donors.
Mde003393.4	AT3G27050	1.98413	0.952659	2.08272	TSO2.Provides the precursors necessary for DNA synthesis. Catalyzes the biosynthesis of deoxyribonucleotides from the corresponding ribonucleotides. Involved in DNA damage repair and programmed cell death inhibition.deoxyribonucleotide biosynthetic process;DNA repair;programmed cell death.
Mde001059.1	AT5G25550	1.23597	0.595039	2.07712	LRX7.Modulates cell morphogenesis by regulating cell wall formation and assembly, and/or growth polarization.
Mde001332.7	AT1G68060	0.244285	0.117821	2.07336	MAP70.1.Plant-specific protein that interact with microtubules. In association with MAP70.5, is essential for the normal banding pattern of secondary cell wall and for the proper development of xylem tracheary elements and wood formation.
Mde028583.3	AT1G72050	0.236005	0.114807	2.05567	TFIIIA.Essential protein. Isoform 1 is a transcription activator the binds both 5S rDNA and 5S rRNA and stimulates the transcription of 5S rRNA gene. Isoform 1 regulates 5S rRNA levels during development .
Mde010321.6	AT5G62530	0.489911	0.239502	2.04554	ALDH12A1.Plays a role in the inhibition of programmed cell death by converting the toxic proline catabolism intermediate (s)-1-pyrroline-5-carboxylate (P5C) to glutamate.reactive oxygen species metabolic process;response to salt stress.
Mde005491.36	AT1G05950	0.280965	0.138006	2.0359	# 0 hits found
Mde021195.5	AT5G09978	0.376495	0.18535	2.03126	PEP7.Elicitor of plant defense.innate immune response.
Mde003279.2	AT4G39460	1.25396	0.620553	2.02071	SG1.Required for the early stage of chloroplast development. May be involved in chloroplast protein biosynthesis and/or degradation.
Mde015029.2	AT1G18660	0.316777	0.157656	2.00928	# 0 hits found
Mde007130.4	AT2G39790	0.472086	0.235562	2.00408	Uncharacterized protein.positive regulation of mitochondrial translation
Mde005655.1	AT1G80720	0.58817	0.293502	2.00398	# 0 hits found
Mde006895.7	AT2G40120	0.416056	0.208106	1.99925	# 0 hits found
Mde005535.1	AT2G44200	0.540168	0.273311	1.97638	# 0 hits found
Mde007915.16	AT2G40790	0.172693	0.0877231	1.96862	CXXS2.Possesses low disulfide reductase activity, but efficient protein disulfide isomerase activity. Does not possess deglutathionylation activity.
Mde006393.10	AT4G34640	0.585315	0.298392	1.96156	SQS1.ergosterol biosynthetic process;isoprenoid biosynthetic process;sterol biosynthetic process
Mde003240.6	AT5G63700	0.236806	0.121008	1.95694	Uncharacterized protein.
Mde019732.1	AT5G60580	1.77707	0.909056	1.95485	Pentatricopeptide repeat-containing protein.
Mde004466.18	AT2G32670	0.617738	0.316903	1.9493	VAMP725.Involved in the targeting and/or fusion of transport vesicles to their target membrane.protein transport;vesicle-mediated transport.
Mde007477.11	AT4G25600	0.303892	0.156216	1.94533	P4H12.Catalyzes the post-translational formation of 4-hydroxyproline in -Xaa-Pro-Gly- sequences in proline-rich peptide sequences of plant glycoproteins and other proteins. Hydroxyprolines are important constituent of many plant cell wall glycoproteins such as extensins, hydroxyproline-rich glycoproteins, lectins and arabinogalactan proteins.
Mde006372.3	AT4G11570	0.453259	0.233198	1.94367	PYRP2.Catalyzes the dephosphorylation of 5-amino-6-(5-phospho-D-ribitylamino)uracil, also known as ARPP, but has no activity toward flavin mononucleotide (FMN).
Mde004145.2	AT1G27570	0.729337	0.379332	1.92269	# 0 hits found
Mde026749.4	AT1G27570	0.660437	0.351293	1.88002	# 0 hits found
Mde031178.7	AT1G14180	1.14054	0.608198	1.87528	(R)-mandelonitrile lyase-like.
Mde009256.6	AT4G25210	0.764692	0.40974	1.86628	GEBPL.Transcription factor that binds promoters containing the CryR2 element, 5'-ACATAWCT-3' . The DNA-binding activity is decreased upon direct physical interaction with the mediator subunits and is modulated by redox conditions. The oxidized protein is the preferential binding form.
Mde010500.13	AT1G69340	1.9716	1.05814	1.86326	PCMP-E66.RNA modification.
Mde003773.4	AT4G19560	0.577046	0.310845	1.85638	CYCT1-4.cell cycle;cell division;response to virus.
Mde002264.20	AT2G46200	0.329304	0.178182	1.84813	SNRNP59.mRNA processing;RNA splicing.
Mde004444.6	AT1G17545	0.658967	0.358132	1.84001	HAB1.Key component and repressor of the abscisic acid (ABA) signaling pathway that regulates numerous ABA responses, such as stomatal closure, seed germination and inhibition of vegetative growth. Confers enhanced sensitivity to drought.abscisic acid-activated signaling pathway.
Mde005566.1	AT1G53870	0.259225	0.141339	1.83407	Protein LURP-one-related 2.Might be related to the phospholipid scramblase and tubby-like superfamily of membrane tethered transcription factors.
Mde741256.16	AT2G45910	0.723244	0.400325	1.80664	PUB33.Functions as an E3 ubiquitin ligase.
Mde012670.9	AT3G57100	0.459203	0.254719	1.80279	UPF0496 protein.
Mde001389.21	AT5G61050	0.211469	0.117977	1.79246	HDA5.Responsible for the deacetylation of lysine residues on the N-terminal part of the core histones (H2A, H2B, H3 and H4). Histone deacetylation gives a tag for epigenetic repression and plays an important role in transcriptional regulation, cell cycle progression and developmental events. Histone deacetylases act via the formation of large multiprotein complexes (By similarity).
Mde010126.6	AT4G32720	1.44127	0.806204	1.78772	Uncharacterized protein
Mde005971.22	AT1G28100	0.287554	0.16167	1.77865	NDX1.Required for neoxanthin biosynthesis. Probably not involved directly in the enzymatic conversion of violaxanthin to neoxanthin. Is necessary but not sufficient for neoxanthin synthesis.xanthophyll biosynthetic process.
Mde013735.8	AT1G17545	0.492899	0.287191	1.71628	HAB2.Key component and repressor of the abscisic acid (ABA) signaling pathway that regulates numerous ABA responses, such as stomatal closure, seed germination and inhibition of vegetative growth.
Mde002236.1	AT2G45910	0.81464	0.480741	1.69455	PUB33.Functions as an E3 ubiquitin ligase.
Mde001145.7	AT5G56370	0.341857	0.202412	1.68892	FBD-associated F-box protein.
Mde002337.14	AT5G20960	0.255684	0.151559	1.68703	AAO1.In higher plants aldehyde oxidases (AO) appear to be homo- and heterodimeric assemblies of AO subunits with probably different physiological functions. AO-alpha may be involved in the biosynthesis of auxin, and in biosynthesis of abscisic acid (ABA) in seeds. In vitro, AO-alpha uses heptaldehyde, protocatechualdehyde, benzaldehyde, indole-3-aldehyde (IAld), indole-3-acetaldehyde (IAAld), cin…
Mde002296.11	AT5G18070	0.305782	0.181911	1.68095	DRT101.Interconverts GlcNAc-6-P and GlcNAc-1-P.carbohydrate metabolic process;DNA repair;UDP-N-acetylglucosamine biosynthetic process.
Mde002279.11	AT3G49760	0.272736	0.162391	1.67951	# 0 hits found
Mde010975.14	AT2G44620	0.195684	0.117107	1.67099	TGD4.Involved in lipid transfer from the endoplasmic reticulum (ER) to plastids. Specifically binds phosphatidic acid (PtdOH).
Mde003608.14	AT2G01360	0.217298	0.130278	1.66796	Pentatricopeptide repeat-containing protein.
Mde004075.8	AT1G73130	0.650372	0.39458	1.64826	# 0 hits found
Mde000479.17	AT1G43160	0.381299	0.23237	1.64091	ARP1.ribosomal large subunit assembly;translation.
Mde013251.6	AT4G24700	0.327847	0.200271	1.63701	PCH2.Plays a key role in chromosome recombination during meiosis. Mediates meiotic chromosome remodeling and crossover maturation.
Mde016228.1	AT3G03260	0.279975	0.171639	1.63118	HDG8.Probable transcription factor.
Mde018288.5	AT3G02220	1.35923	0.836618	1.62467	# 0 hits found
Mde741256.16	AT1G01660	1.17908	0.726953	1.62195	PUB33.Functions as an E3 ubiquitin ligase.
Mde005099.3	AT5G16090	0.412055	0.254297	1.62037	RAD23C.May be involved in nucleotide excision repair (By similarity). Binds and presumably selects ubiquitin-conjugates for destruction. Prefers multiubiquitin chains rather than single ubiquitins, with a binding affinity for 'Lys-48'-linked ubiquitin chains. Acts as a ubiquitin receptor that associates with the 26S proteasomal docking subunit RPN10 for the indirect recognition of ubiquitinated s…
Mde007915.5	AT2G40630	0.676694	0.420838	1.60797	# 0 hits found
Mde013735.10	AT1G17530	0.371481	0.231671	1.60348	TIM23-1.Essential component of the TIM17:23 complex, a complex that mediates the translocation of transit peptide-containing proteins across the mitochondrial inner membrane. Links the inner and outer membranes (By similarity).
Mde000077.9	AT2G39250	0.43801	0.273217	1.60316	SMZ.Probably acts as a transcriptional activator. Binds to the GCC-box pathogenesis-related promoter element. May be involved in the regulation of gene expression by stress factors and by components of stress signal transduction pathways (By similarity). Repressor of flowering.
Mde000401.4	AT4G37920	1.14618	0.71735	1.5978	CYP77A4.Catalyzes the epoxidation of physiological unsaturated fatty acids in vitro. Can use laurate, oleate, linoleate, linolenate and vernolate as substrate.
Mde741167.1	AT1G80555	0.272571	0.171338	1.59084	3-isopropylmalate dehydrogenase, chloroplastic.
Mde004913.5	AT1G76740	0.440179	0.277032	1.58891	# 0 hits found
Mde010674.8	AT4G02180	1.87312	1.18867	1.57581	XDH1.Key enzyme involved in purine catabolism. Catalyzes the oxidation of hypoxanthine to xanthine and the oxidation of xanthine to urate. Regulates the level of ureides and plays an important role during plant growth and development, senescence and response to stresses. Possesses NADH oxidase activity and may contribute to the generation of superoxide anions in planta.response to reactive oxygen…
Mde001386.5	AT4G01400	0.508328	0.323166	1.57296	Pentatricopeptide repeat-containing protein.Group II intron splicing;mitochondrial respiratory chain complex I assembly;mitochondrial RNA processing.
Mde015660.4	AT1G52710	0.162855	0.103647	1.57125	COX5B-1.This protein is one of the nuclear-coded polypeptide chains of cytochrome c oxidase, the terminal oxidase in mitochondrial electron transport.mitochondrial ATP synthesis coupled proton transport;mitochondrial electron transport, cytochrome c to oxygen.
Mde008279.11	AT1G61080	0.507941	0.324446	1.56556	Uncharacterized protein.
Mde741256.17	AT3G61410	0.760406	0.487302	1.56044	PUB33.Functions as an E3 ubiquitin ligase.
Mde006375.3	AT3G02730	0.166774	0.106957	1.55926	PPC6-1.metal ion binding.
Mde070194.2	AT3G11964	0.17066	0.109867	1.55332	RRP5.Involved in the biogenesis of ribosomal RNA (rRNA). Required for the formation of 5.8S rRNA. Required for normal development of female gametophytes.
Mde014805.5	AT3G60370	0.221115	0.143076	1.54544	FKBP20-2.PPIases accelerate the folding of proteins. It catalyzes the cis-trans isomerization of proline imidic peptide bonds in oligopeptides (By similarity). Involved in the accumulation of the PSII complex.PPIases accelerate the folding of proteins. It catalyzes the cis-trans isomerization of proline imidic peptide bonds in oligopeptides (By similarity). Involved in the accumulation of the PSI…
Mde004045.1	AT5G19220	0.152532	0.0998837	1.5271	ADG2.This protein plays a role in synthesis of starch. It catalyzes the synthesis of the activated glycosyl donor, ADP-glucose from Glc-1-P and ATP.
Mde012916.9	AT5G02800	0.349472	0.229036	1.52584	PBL7.Serine/threonine-protein kinase involved in the positive regulation of brassinosteroid (BR) signaling and plant growth. Phosphorylates both BSU1 and BSL1 in vitro.
Mde020314.2	AT3G12780	0.460102	0.301569	1.52569	PGK1.response to cadmium ion;response to cold.
Mde013919.1	AT5G14850	0.496053	0.325151	1.52561	GPI10.Mannosyltransferase involved in glycosylphosphatidylinositol-anchor biosynthesis. Transfers the third mannose to Man2-GlcN-acyl-PI during GPI precursor assembly (By similarity).
Mde000584.10	AT1G16570	0.23975	0.157455	1.52265	TUN.Required for pollen tube (PT) growth and integrity by affecting the stability of the pollen-specific ANX1 and ANX2 proteins. Involved in protein N-glycosylation in the endoplasmic reticulum (ER), especially in the female gametophyte. Mediates PT reception in synergids through protein glycosylation.
Mde012023.14	AT4G27890	0.253988	0.167207	1.51901	BOB2.Small heat shock protein required for the establishment of auxin gradients and for patterning of the apical domain of the embryo. Involved in the specification of the cotyledon primordia. Also required for normal inflorescence and floral meristem function, normal developmental patterning and thermotolerance. Acts as a molecular chaperone (By similarity).
Mde000511.56	AT1G26630	0.24417	0.161148	1.51518	ELF5A-3.The precise role of eIF-5A in protein biosynthesis is not known but it may function as a bimodular protein capable of binding to both RNA and proteins. Involved in supporting growth and plays a regulatory role in the response to sub-lethal osmotic and nutrient stress.
Mde005534.4	AT2G42730	0.307835	0.204563	1.50484	TFIIS.Necessary for efficient RNA polymerase II transcription elongation past template-encoded arresting sites (Probable). Involved in the control of seed dormancy and germination
Mde006361.6	AT5G19810	0.423924	0.282177	1.50234	# 0 hits found
Mde012017.10	AT2G29640	0.291529	0.196449	1.48399	Josephin-like protein.May act as a deubiquitinating enzyme.
Mde001332.8	AT1G68100	0.257209	0.173334	1.48389	IAR1.May participate in auxin metabolism or response. Probable transporter.
Mde007477.7	AT4G25550	0.429544	0.2902	1.48016	CFIS2.Component of the cleavage factor Im (CFIm) complex that plays a key role in pre-mRNA 3'-processing. Involved in association with CPSF6 or CPSF7 in pre-MRNA 3'-end poly(A) site cleavage and poly(A) addition. NUDT21/CPSF5 binds to cleavage and polyadenylation RNA substrates. The homodimer mediates simultaneous sequence-specific recognition of two 5'-UGUA-3' elements within the pre-mRNA. Binds…
Mde011854.24	AT3G08620	1.51085	1.02167	1.4788	RER3.May play a role in leaf development. Required for leaf mesophyll cell division in the early stages of leaf organogenesis.
Mde000588.1	AT3G11680	0.256675	0.174807	1.46833	ALMT8.Malate transporter.
Mde009368.1	AT4G17720	0.343981	0.234459	1.46713	BPA1.RNA binding.
Mde003533.64	AT1G58520	0.354308	0.242046	1.46381	CSC1-like protein.Acts as an osmosensitive calcium-permeable cation channel.
Mde014763.18	AT1G80040	0.327637	0.224934	1.45659	# 0 hits found
Mde008630.42	AT5G44270	0.684686	0.470663	1.45473	TPX2.Regulates prospindle assembly during late prophase and at the onset of mitosis, before nuclear envelope breakdown (NEB). Is exported from the nucleus shortly before NEB and organized into two polar crescents. After NEB, is progressively associated with the forming spindle. Probably mediates AUR1 activation and localization to spindle microtubules. Has a microtubule binding capability and is …
Mde007162.3	AT1G26800	0.328702	0.226203	1.45313	MPSR1.E3 ubiquitin-protein ligase involved in protein quality control (PQC) under proteotoxic stress. Is essential to plant survival under proteotoxic stress. Functions by removing damaged proteins before they form cytotoxic aggregates. Recognizes misfolded proteins selectively and tethers polyubiquitin chains to the proteins directly for subsequent degradation by the 26S proteasome pathway. Targ…
Mde000720.28	AT4G12130	0.254358	0.175653	1.44807	Putative transferase.Folate-dependent protein involved in Fe/S cluster biogenesis. Functionally complements an E.coli mutant defective in ygfZ.
Mde001337.3	AT2G35795	0.173155	0.119669	1.44694	TIM14-1.Component of the PAM complex, a complex required for the translocation of transit peptide-containing proteins from the inner membrane into the mitochondrial matrix in an ATP-dependent manner.
Mde015029.5	AT1G18620	0.19374	0.133991	1.44591	LNG1.In association with LNG2, regulates leaf morphology by promoting longitudinal polar cell elongation independently of ROT3.
Mde007264.7	AT2G18520	1.74981	1.21109	1.44482	U2AF65A.Necessary for the splicing of pre-mRNA.defense response to bacterium;mRNA splicing, via spliceosome.
Mde002175.5	AT3G55640	0.629377	0.440304	1.42941	# 0 hits found
Mde008279.11	AT1G11070	0.266217	0.188291	1.41386	Uncharacterized protein.
Mde020464.1	AT1G20970	0.317354	0.225038	1.41023	PPI1.Promotes AHA1 plasma membrane ATPase activity by binding to a site different from the 14-3-3 binding site.
Mde002748.13	AT1G73230	0.208467	0.148214	1.40652	EGY3.Probable membrane-associated metalloprotease that may be involved in chloroplast development.
Mde005816.10	AT5G04490	0.335376	0.238634	1.4054	VTE5.Kinase involved in the activation and reutilization of phytol from chlorophyll degradation in plant metabolism, including tocopherol biosynthesis. Catalyzes the conversion of phytol to phytol monophosphate (PMP) in the presence of CTP or UTP. No activity with ATP or GTP as phosphoryl donor.
Mde013735.33	AT3G14400	1.98033	1.41144	1.40305	UBP15.Recognizes and hydrolyzes the peptide bond at the C-terminal Gly of ubiquitin. Involved in the processing of poly-ubiquitin precursors as well as that of ubiquitinated proteins (Probable). Involved in the regulation of organ size. Acts as positive regulator of cell proliferation. Possesses deubiquitinating enzyme activity in vitro. The enzyme activity of UBP15 is required for its function i…
Mde004898.5	AT4G27860	1.17482	0.839356	1.39966	MEBL.Not essential for the accumulation of ER body components, including PYK10.
Mde010415.6	AT3G15070	0.198411	0.1428	1.38943	HIP1.Probable E3 ubiquitin-protein ligase that functions downstream of HAL3 and is required for HAL3-regulated plant growth. Activation of HIP1 by HAL3 may lead to the degradation of cell cycle suppressors, resulting in enhancement of cell division and plant growth.
Mde001389.17	AT5G61090	0.48234	0.347744	1.38705	# 0 hits found
Mde008345.11	AT3G45810	0.21081	0.153526	1.37312	RBOHJ.Calcium-dependent NADPH oxidase that generates superoxide.
Mde002948.5	AT3G13810	0.497374	0.362615	1.37163	IDD7.Probable transcription factor.
Mde000720.27	AT4G12100	0.347605	0.253673	1.37029	Cullin-like protein 5.ubiquitin-dependent protein catabolic process.
Mde009135.3	AT3G17720	0.254953	0.186717	1.36545	GAD5.Catalyzes the production of GABA. The calmodulin-binding is calcium-dependent and it is proposed that this may, directly or indirectly, form a calcium regulated control of GABA biosynthesis (By similarity).
Mde007221.1	AT3G51330	0.271134	0.199317	1.36031	APF1.Aspartyl protease. Not able to cleave BAG6.
Mde007185.5	AT4G32510	0.751633	0.55779	1.34752	BOR7.Putative boron transporter. Boron is essential for maintaining the integrity of plants cell walls (By similarity).
Mde003538.1	AT4G34400	0.437624	0.32488	1.34703	REM21.
Mde003885.2	AT5G58030	0.360641	0.269484	1.33826	# 0 hits found
Mde000906.7	AT5G65270	1.19894	0.906858	1.32208	RABH1E.Protein transport. Regulator of membrane traffic from the Golgi apparatus towards the endoplasmic reticulum (ER) (By similarity).
Mde741158.6	AT1G23880	0.91947	0.703083	1.30777	# 0 hits found
Mde002688.9	AT5G62800	1.76299	1.34876	1.30712	PEX14.Controls intracellular transport of both PTS1- and PTS2-containing proteins. Required for the proper targeting of PEX7 to the peroxisome.
Mde028583.7	AT1G72120	0.61132	0.470633	1.29893	NPF5.11.nitrate transport.
Mde007915.16	AT3G56420	0.266295	0.206572	1.28912	CXXS2.Possesses low disulfide reductase activity, but efficient protein disulfide isomerase activity. Does not possess deglutathionylation activity.
Mde004410.45	AT4G31250	0.983602	0.764751	1.28617	Probable LRR receptor-like serine/threonine-protein kinase.
Mde001195.37	AT4G00755	0.739262	0.575011	1.28565	F-box protein.
Mde008585.37	AT4G38370	0.15257	0.119371	1.27812	DTX45.xenobiotic transmembrane transporter activity.
Mde000086.55	AT4G00520	1.67933	1.32984	1.26281	Acyl-CoA thioesterase family protein.
Mde008585.39	AT4G35270	0.74464	0.592216	1.25738	NLP3.Probable transcription factor.
Mde008322.14	AT1G06840	0.154726	0.123395	1.25391	Probable LRR receptor-like serine/threonine-protein kinase.
Mde015363.21	AT3G53170	0.237973	0.19062	1.24841	Pentatricopeptide repeat-containing protein.
Mde005778.4	AT2G27880	0.260668	0.209162	1.24624	AGO5.Involved in RNA-mediated post-transcriptional gene silencing (PTGS). Main component of the RNA-induced silencing complex (RISC) that binds to a short guide RNA such as a microRNA (miRNA) or small interfering RNA (siRNA). RISC uses the mature miRNA or siRNA as a guide for slicer-directed cleavage of homologous mRNAs to repress gene expression. Associates with siRNAs of various sizes, from 21-…
Mde017604.6	AT5G01100	0.167755	0.134689	1.2455	FRB1.Glycosyltransferase required for normal cell adhesion and cell wall integrity.
Mde003715.6	AT3G50820	0.224593	0.180351	1.24531	PSBO2.Stabilizes the manganese cluster which is the primary site of water splitting. Regulates dephosphorylation and turnover of the PSII reaction center D1 protein.photosynthesis, light reaction;photosystem II assembly;photosystem II stabilization.
Mde009368.1	AT5G46870	0.590516	0.475125	1.24286	BPA1.RNA binding.
Mde000220.9	AT3G16610	0.338214	0.272362	1.24178	KIN13A.Internal motor kinesin involved in trichome morphogenesis. Participates in regulating the formation of Golgi-associated vesicles. Plays a central role in microtubule disassembly via the active ARAC10-ICR5 cascade, which establishes the secondary cell wall pattern in metaxylem vessel cells. Acts redundantly with KIN13B to modulate cell wall synthesis and cell expansion via the THE1 pathway.
Mde005491.31	AT2G31360	0.423422	0.342268	1.23711	ADS1.Involved in delta-9 desaturation of fatty acids.
Mde003299.9	AT4G19570	0.548906	0.444193	1.23574	# 0 hits found
Mde006016.11	AT5G13100	0.289961	0.234934	1.23422	# 0 hits found
Mde022066.5	AT3G20730	0.223413	0.181449	1.23127	Pentatricopeptide repeat-containing protein.
Mde002045.10	AT4G32000	0.0991228	0.0805211	1.23102	Probable receptor-like protein kinase.protein phosphorylation.
Mde013735.63	AT3G14840	0.843592	0.685656	1.23034	Cold-responsive protein kinase 1.Negative regulator of freezing tolerance that phosphorylates 14-3-3 proteins (e.g. GRF6) thus triggering their translocation from the cytosol to the nucleus in response to cold stress.response to cold;response to freezing;response to insect;response to molecule of bacterial origin.
Mde005491.18	AT1G06390	0.58321	0.475136	1.22746	ASK9.Phosphorylates BSK1, BSK3, BSK5, BSK6, BSK8 AND BSK11 in vitro. May mediate extracellular signals to regulate transcription in differentiating cells (By similarity).hyperosmotic salinity response;brassinosteroid mediated signaling pathway;signal tran
Mde009183.6	AT4G19000	0.326915	0.266563	1.22641	IWS2.Transcription factor involved in RNA polymerase II (RNAPII) transcription regulation. Involved in transcription elongation. May function at post-recruitment and elongation steps of transcription.
Mde009025.14	AT3G53620	0.335885	0.273935	1.22615	PPA4.Catalyzes the irreversible hydrolysis of pyrophosphate (PPi) to phosphate. The MgPPi2- complex binds to the enzyme only after a free Mg2+ ion has bound. No activity with glycerol-3-phosphate, glucose-6-phosphate, p-nitrophenylphosphate, ADP, NADP+, NAD+,NADH, NADPH or phosphoribosyl pyrophosphate as substrates.phosphate-containing compound metabolic process;response to cadmium ion.
Mde005535.22	AT2G43750	0.249851	0.20397	1.22494	OASB.Acts as a major cysteine synthase.pollen tube growth;response to cadmium ion.
Mde009386.10	AT5G13460	1.10105	0.899206	1.22447	# 0 hits found
Mde741218.10	AT4G28250	0.203182	0.166499	1.22032	EXPB3.May cause loosening and extension of plant cell walls by disrupting non-covalent bonding between cellulose microfibrils and matrix glucans. No enzymatic activity has been found (By similarity).
Mde000551.6	AT3G51760	0.335418	0.274915	1.22008	Putative ribonuclease H protein.ndonucleolytic cleavage to 5'-phosphomonoester.
Mde003833.12	AT2G46580	0.752411	0.617615	1.21825	PPOX2.Catalyzes the oxidation of either pyridoxine 5'-phosphate (PNP) or pyridoxamine 5'-phosphate (PMP) into pyridoxal 5'-phosphate (PLP). Has an in vitro catalytic efficiency for PNP approximately 300-fold lower than that of PPOX1.
Mde001317.5	AT4G22370	0.606277	0.499324	1.2142	# 0 hits found
Mde007770.1	AT1G10710	0.370031	0.305206	1.2124	PHS1.Required for accurate chromosome segregation in meiosis. Required for pairing to occur between homologous chromosomes. Acts in early recombination steps and ensures pairing fidelity and proper repair of meiotic DNA double-strand-breaks. Regulates recombination and pairing of homologous chromosomes during meiotic prophase by controlling transport of RAD50 from cytoplasm to the nucleus. May af…
Mde002576.6	AT2G21710	1.6033	1.32987	1.20561	MTERF2.Transcription termination factor involved in processing of plastid transcripts (By similarity). Essential for embryogenesis.
Mde010356.21	AT1G52343	0.246153	0.204192	1.2055	PBL19.May be involved in plant defense signaling.defense response.
Mde009887.1	AT1G09370	0.659773	0.547851	1.20429	# 0 hits found
Mde010706.10	AT3G56720	0.574711	0.481048	1.19471	RBL20.Probable rhomboid-type serine protease that catalyzes intramembrane proteolysis.defense response to fungus;heat acclimation.
Mde012584.6	AT1G14686	0.376569	0.317315	1.18674	Putative clathrin assembly protein.
Mde003533.58	AT1G09920	0.168629	0.142208	1.1858	# 0 hits found
Mde017604.2	AT5G01180	0.292166	0.248732	1.17462	NPF8.2.Peptide transporter. Mediates the transport of di- and tripeptides. High affinity transporter. Involved in the uptake of peptides during pollen germination and tube growth.
Mde005871.8	AT4G32450	0.378364	0.323015	1.17135	PCMP-H63.RNA modification.
Mde059337.2	AT3G10920	1.03634	0.890554	1.16371	FSD2.Destroys superoxide anion radicals which are normally produced within the cells and which are toxic to biological systems (By similarity). Plays important role in chloroplast development, particularly in the maintenance of thylakoids membranes. Seems to act as a heterodimer with FSD3.oxidation-reduction process;response to UV.
Mde004668.25	AT1G63250	1.45495	1.25215	1.16196	RH47.Essential protein required during embryogenesis. Required for mitochondrial metabolism. Necessary for normal plasmodesmata (PD) development and aperture regulation.
Mde003240.9	AT5G63730	0.512055	0.441242	1.16049	ARI13.Might act as an E3 ubiquitin-protein ligase, or as part of E3 complex, which accepts ubiquitin from specific E2 ubiquitin-conjugating enzymes and then transfers it to substrates.
Mde031946.4	AT1G15415	0.167837	0.145082	1.15685	Late embryogenesis abundant protein 1.
Mde005700.1	AT4G05170	1.36888	1.1834	1.15674	BHLH114.DNA-binding transcription activator activity, RNA polymerase II-specific;DNA-binding transcription activator activity, RNA polymerase II-specific.
Mde004668.9	AT3G26445	0.297426	0.257176	1.15651	# 0 hits found
Mde741196.9	AT3G09090	0.129078	0.111799	1.15455	DEX1.Required for exine pattern formation during pollen development, especially for primexine deposition.
Mde004258.29	AT1G02690	1.32883	1.15154	1.15396	GATL5.May be involved in pectin and/or xylans biosynthesis in cell walls.
Mde019571.3	AT5G20635	0.971019	0.842929	1.15196	GG3.Guanine nucleotide-binding proteins (G proteins) are involved as a modulator or transducer in various transmembrane signaling systems. The beta and gamma chains are required for the GTPase activity, for replacement of GDP by GTP, and for G protein-effector interaction.
Mde005491.18	AT2G30980	0.596699	0.51874	1.15029	ASK9.Phosphorylates BSK1, BSK3, BSK5, BSK6, BSK8 AND BSK11 in vitro. May mediate extracellular signals to regulate transcription in differentiating cells (By similarity).hyperosmotic salinity response;brassinosteroid mediated signaling pathway;signal transduction.
Mde004466.13	AT2G32740	0.166119	0.144422	1.15023	PAP13.acid phosphatase activity;metal ion binding.
Mde000034.16	AT2G39790	0.285615	0.248931	1.14737	Uncharacterized protein.positive regulation of mitochondrial translation.
Mde018606.12	AT2G35605	0.407801	0.356648	1.14343	# 0 hits found
Mde010479.1	AT4G15545	0.568326	0.497387	1.14262	Uncharacterized protein.protein self-association.
Mde000362.11	AT1G04590	0.178617	0.156323	1.14261	Pentatricopeptide repeat-containing protein.
Mde006899.1	AT4G01080	0.371691	0.325839	1.14072	TBL25.May be involved in the O-acetylation of mannan. May act as a bridging protein that binds pectin and other cell wall polysaccharides. Probably involved in maintaining esterification of pectins (By similarity).
Mde010289.8	AT1G16225	0.365368	0.320622	1.13956	SYP51.Vesicle trafficking protein that functions in the secretory pathway.
Mde741238.4	AT5G09220	0.198795	0.175099	1.13533	AAP2.Amino acid-proton symporter. Stereospecific transporter with a broad specificity for histidine, arginine, glutamate and neutral amino acids, favoring small amino acids such as alanine, asparagine and glutamine. Accepts also large aromatic residues such as in phenlalanine or tyrosine. Has a much higher affinity for basic amino acids as compared with AAP1. May function in xylem-to-phloem trans…
Mde009111.10	AT4G25110	0.267164	0.235798	1.13302	AMC2.Acts as a negative regulator of oxidative stress cell death and hypersensitive cell death response mediated by immune response. Acts via indirect or direct regulation of AMC1 at postranscriptional level.defense response;negative regulation of programmed cell death.
Mde000984.3	AT3G21500	0.215248	0.190752	1.12841	DXS.Catalyzes the acyloin condensation reaction between C atoms 2 and 3 of pyruvate and glyceraldehyde 3-phosphate to yield 1-deoxy-D-xylulose-5-phosphate (DXP). Is a limiting enzyme for plastidic isoprenoid biosynthesis and essential for chloroplast development.terpenoid biosynthetic process.
Mde004236.7	AT3G07920	0.243737	0.216579	1.12539	EIF2B.eIF-2 functions in the early steps of protein synthesis by forming a ternary complex with GTP and initiator tRNA. This complex binds to a 40S ribosomal subunit, followed by mRNA binding to form a 43S pre-initiation complex. Junction of the 60S ribosomal subunit to form the 80S initiation complex is preceded by hydrolysis of the GTP bound to eIF-2 and release of an eIF-2-GDP binary complex. …
Mde002258.1	AT5G17970	0.226912	0.201812	1.12437	DSC2.TIR-NB-LRR receptor-like protein involved in plant defense. Acts as a trigger of hypersensitive response (HR). Functions as guard of CAMTA3, a negative regulator of immunity, during pathogen infection.defense response to bacterium;plant-type hypersensitive response;signal transduction.
Mde008907.9	AT1G80840	0.123993	0.110508	1.12203	WRKY40.Transcription factor (By similarity). Interacts specifically with the W box (5'-(T)TGAC[CT]-3'), a frequently occurring elicitor-responsive cis-acting element (By similarity).regulation of defense response;defense response to bacterium;defense response to fungus;response to salicylic acid;response to salicylic acid.
Mde001832.16	AT3G63320	0.31107	0.278338	1.1176	Probable protein phosphatase 2C 51.magnesium-dependent protein serine/threonine phosphatase activity;metal ion binding;protein serine/threonine phosphatase activity.
Mde002909.2	AT5G08160	0.685689	0.615735	1.11361	# 0 hits found
Mde000350.35	AT1G74860	0.753055	0.676726	1.11279	# 0 hits found
Mde001323.10	AT3G60080	0.213058	0.191937	1.11004	# 0 hits found
Mde003595.16	AT5G65687	0.580099	0.522605	1.11002	Probable sphingolipid transporter spinster homolog 1.Probable sphingolipid transporter that plays a central role in endosomes and/or lysosomes storage.
Mde000086.22	AT5G03360	0.45491	0.410967	1.10693	# 0 hits found
Mde032561.7	AT3G03100	0.819031	0.741393	1.10472	Probable NADH dehydrogenase [ubiquinone] 1 alpha subcomplex subunit 12.Accessory subunit of the mitochondrial membrane respiratory chain NADH dehydrogenase (Complex I), that is believed not to be involved in catalysis. Complex I functions in the transfer of electrons from NADH to the respiratory chain. The immediate electron acceptor for the enzyme is believed to be ubiquinone (By similarity).res…
Mde001664.35	AT5G65590	1.15301	1.0493	1.09884	DOF4.7.Transcription factor that binds specifically to a 5'-AA[AG]G-3' consensus core sequence. Involved in the negative regulation of floral organ abscission by binding to the typical DOF 5'-AAAG-3' sequences in the promoter of ADPG2/PGAZAT, and by down-regulating its expression. ADPG2/PGAZAT is an abscission-related and cell wall hydrolyzing polygalacturonase. May act through the interaction wi…
Mde003715.9	AT3G50830	0.135298	0.123203	1.09817	Cold-regulated 413 plasma membrane protein 2
Mde000986.14	AT4G09040	0.322899	0.294515	1.09638	# 0 hits found
Mde006721.6	AT3G58200	0.456638	0.417216	1.09449	MATH domain and coiled-coil domain-containing protein.
Mde004898.5	AT5G53360	0.256005	0.233968	1.09419	MEBL.Not essential for the accumulation of ER body components, including PYK10.
Mde004585.5	AT1G71150	0.464129	0.425073	1.09188	# 0 hits found
Mde006292.6	AT1G48700	0.238136	0.218159	1.09157	Uncharacterized PKHD-type hydroxylase.Protein has several cofactor binding sites.
Mde002037.14	AT1G77932	0.474197	0.435558	1.08871	# 0 hits found
Mde014983.2	AT1G12280	0.491638	0.45367	1.08369	Probable disease resistance protein.defense response to bacterium.
Mde000511.62	AT1G26761	0.201102	0.185599	1.08353	# 0 hits found
Mde000077.9	AT3G54990	0.199717	0.184402	1.08305	SMZ.Probably acts as a transcriptional activator. Binds to the GCC-box pathogenesis-related promoter element. May be involved in the regulation of gene expression by stress factors and by components of stress signal transduction pathways (By similarity). Repressor of flowering.
Mde011254.5	AT5G19473	0.244295	0.22559	1.08292	MED19B.Component of the Mediator complex, a coactivator involved in the regulated transcription of nearly all RNA polymerase II-dependent genes. Mediator functions as a bridge to convey information from gene-specific regulatory proteins to the basal RNA polymerase II transcription machinery. The Mediator complex, having a compact conformation in its free form, is recruited to promoters by direct …
Mde741208.46	AT2G47220	0.935299	0.864198	1.08228	DUF7.May act as a link between DNA replication, transcription and chromatin remodeling during flower development. May participate in the repression of LHP1-targeted genes during flower development by direct interaction with LHP1 (PubMed:26538092). May be involved in the polar growth of plant cells via transportation of RNAs (Probable).
Mde006899.23	AT1G01080	0.258837	0.239435	1.08103	PDH-E1 ALPHA.The pyruvate dehydrogenase complex catalyzes the overall conversion of pyruvate to acetyl-CoA and CO2. It contains multiple copies of three enzymatic components: pyruvate dehydrogenase (E1), dihydrolipoamide acetyltransferase (E2) and lipoamide dehydrogenase (E3) (By similarity).
Mde008541.12	AT3G55340	0.211959	0.196123	1.08074	# 0 hits found
Mde000906.1	AT5G10140	0.287417	0.266538	1.07833	FLC.Putative transcription factor that seems to play a central role in the regulation of flowering time in the late-flowering phenotype by interacting with 'FRIGIDA', the autonomous and the vernalization flowering pathways. Inhibits flowering by repressing 'SUPPRESSOR OF OVEREXPRESSION OF CONSTANS 1'.flower development;response to temperature stimulus;vernalization response.
Mde004465.4	AT5G64540	0.571894	0.531179	1.07665	# 0 hits found
Mde025426.1	AT3G01820	0.160564	0.149705	1.07254	LYK2.May recognize microbe-derived N-acetylglucosamine (NAG)-containing ligands.
Mde024821.7	AT4G02630	0.155084	0.144749	1.07139	Probable serine/threonine-protein kinase.protein phosphorylation.
Mde003566.9	AT3G20180	0.27508	0.257138	1.06978	HIPP47.Heavy-metal-binding protein.
Mde000511.56	AT1G13950	0.29343	0.274643	1.0684	ELF5A-3.The precise role of eIF-5A in protein biosynthesis is not known but it may function as a bimodular protein capable of binding to both RNA and proteins. Involved in supporting growth and plays a regulatory role in the response to sub-lethal osmotic and nutrient stress。
Mde008093.22	AT5G47510	0.330442	0.310187	1.0653	SFH11.Required for transport of secretory proteins from the Golgi complex. Catalyzes the transfer of phosphatidylinositol and phosphatidylcholine between membranes in vitro (By similarity).protein transport.
Mde054885.6	AT1G74950	0.525997	0.49423	1.06428	TIFY10B.Repressor of jasmonate responses. Jasmonoyl-isoleucine (JA-Ile) specifically promotes COI1-TIFY10B/JAZ2 interaction. Activated by MYC2, MYC3 and MYC4 transcription factors.defense response;response to jasmonic acid;response to wounding.
Mde006899.4	AT4G01023	1.15148	1.08592	1.06037	Zinc finger CCCH domain-containing protein 1.
Mde009603.13	AT5G36100	0.417644	0.394166	1.05956	# 0 hits found
Mde000322.6	AT3G61250	0.150137	0.142197	1.05584	MYB17.Transcription factor that may play a role in flower development by repressing ANT . Regulates the transition of meristem identity from vegetative growth to flowering. Acts downstream of LFY and upstream of AP1. Directly activates AP1 to promote floral fate. Together with LFY and AP1 may constitute a regulatory network that contributes to an abrupt and robust meristem identity transition.
Mde008392.30	AT1G08060	0.353939	0.337286	1.04937	MOM1.Required for the heritable maintenance of transcriptional gene silencing (TGS) in heterochromatin, and particularly in the intermediate bivalent heterochromatin, characterized by an unsual methylation pattern consisting in hypermethylated DNA and histone H3 'Lys-4' methylation (H3K4me) together with depletion of histone H3 'Lys-9' methylation (H3K9me), in a chromatin methylation-independent …
Mde003715.2	AT3G50790	0.344015	0.328666	1.0467	EMB8.
Mde000551.12	AT3G51820	0.167778	0.160486	1.04543	ACX4.Catalyzes the desaturation of short-chain acyl-CoAs to 2-trans-enoyl-CoAs. Active on butyryl-CoA (C4), hexanoyl-CoA (C6), and octanoyl-CoA (C8). Has no activity as acyl-CoA dehydrogenase or on crotonyl-CoA (an unsaturated C4:1 carbocyclic ester) or glutaryl-CoA (a dicarboxylic ester).
Mde006899.1	AT1G01430	0.141757	0.135635	1.04514	TBL25.May be involved in the O-acetylation of mannan. May act as a bridging protein that binds pectin and other cell wall polysaccharides. Probably involved in maintaining esterification of pectins (By similarity).
Mde008097.8	AT4G26410	0.759279	0.72682	1.04466	RHIP1.Required for some glucose-regulated gene expression, being a physical connection between RGS1 and HXK1 in sugar signaling. Prevents roots and inflorecences growth.
Mde016810.3	AT2G23680	0.453194	0.43628	1.03877	Cold-regulated 413 plasma membrane protein 3.
Mde005834.6	AT4G31980	0.193436	0.186341	1.03807	DeSI-like protein.
Mde000350.3	AT1G19715	0.283074	0.27274	1.03789	DYW7.RNA modification.
Mde004668.14	AT1G12880	0.194633	0.187639	1.03727	NUDT12.Probably mediates the hydrolysis of some nucleoside diphosphate derivatives.
Mde741218.18	AT4G28025	0.219147	0.211594	1.0357	SLAH2.Slow, weak voltage-dependent S-type anion efflux channel involved in maintenance of anion homeostasis.ion transport;transmembrane transport.
Mde741211.9	AT4G14250	0.373446	0.363952	1.02609	PUX14.Could be the product of a pseudogene.
Mde021691.1	AT5G11760	0.366784	0.357784	1.02515	# 0 hits found
Mde002752.14	AT2G22260	1.09968	1.07373	1.02417	ALKBH2.Dioxygenase that repairs alkylated DNA containing 1-methyladenine and 1-ethenoadenine by oxidative demethylation. Accepts double-stranded and single-stranded substrates, with a preference for dsDNA over ssDNA. Confers resistance to methylating agents such as methylmethanesulphonate (MMS).DNA dealkylation involved in DNA repair;DNA repair;oxidative DNA demethylation.
Mde000775.8	AT5G67530	0.18729	0.183051	1.02316	CYP65.May catalyze the cis-trans isomerization of proline imidic peptide bonds in oligopeptides thereby assisting the folding of proteins. May also function as a chaperone, playing a role in intracellular transport of proteins. May also have a protein ubiquitin ligase activity acting as an E3 ubiquitin protein ligase or as a ubiquitin-ubiquitin ligase promoting elongation of ubiquitin chains on p…
Mde010219.10	AT1G01060	0.158559	0.155458	1.01995	LHY.Transcription factor involved in the circadian clock. Binds to the promoter region of APRR1/TOC1 and TCP21/CHE to repress their transcription. Represses both CCA1 and itself.long-day photoperiodism, flowering;response to cadmium ion;response to cold;response to salt stress.
Mde003533.56	AT1G09870	0.15517	0.152676	1.01634	# 0 hits found
Mde116187.6	AT5G57910	0.319021	0.314409	1.01467	# 0 hits found
Mde023199.3	AT1G55650	0.532484	0.525697	1.01291	HMGB11.Binds preferentially DNA with A/T-rich content.
Mde003872.20	AT3G53940	0.19104	0.189837	1.00633	# 0 hits found
Mde004976.7	AT5G54740	0.858559	0.856573	1.00232	SESA5.This is a 2S seed storage protein.
Mde007011.7	AT3G56810	0.219913	0.219495	1.0019	# 0 hits found
